# Supplementary material for: Incidence of dry eye symptoms and behavioural-cultural risk factors among university students population in Jordan
Source: PLoS One. 2025 Aug 7;20(8):e0328235. doi: 10.1371/journal.pone.0328235 (PMC12331033; doi:10.1371/journal.pone.0328235)
Supplement: S2 File — (XLSX) [file pone.0328235.s002.xlsx]

## Sheet: code
Gender	Male	0			Study level
	Female	1			Bachelor (1st year)	0
					Bachelor (2nd year)	1
Age		number			Bachelor (3rd year)	2
					Bachelor (4th year)	3
Emirate of the uae	Abu Dhabi	0			Master (1 st year) or equivalent	4
	Dubai	1			Master (2nd year) or equivalent	5
	Sharjah	2			PhD or its equivelent	6
	Ajman	3
	Fujairah	4
	Ras Al Khaimah	5			do you use contact lenses ?
	Umm Al Quwain	6			Never	0
					sometimes	1
Field of study	Natural sciences	0			always	2
	Health Sciences	1
	Medical and Pharmaceutical sciences	2			Current use of mosturizing eye drops
	Engineering sciences	3			never	0
	Art and Media sciences	4			sometimes	1
	Business and tourism	5			always	2
	Education and social sciences	6
	Humanities and political sciences	7			Current diagnosis of dry eyes
					No	0
					Yes	1
OSDI Code					Total duration of electronic device use	Number
12 questions
Never	0				Total duration of studying hours:	number
Some of the time	1
Half of the time	2
most of the time	3
All the time	4
Smoking Status
what type of tobacco do you mostly smoke ?					eye cosmetics
Regular cigarette	0				How often do you use inner eyeliner ?
Electronic cigarette (Vape)	1				Never/NA	0
Dokha (Medwakh Pipe)	2				Once per month	1
Shisha (Mouassal)	3				1-2 times per week	2
Shisha (Ajami)	4				3-4 times per week	3
Non smoker	5				Daily	4
How often do you smoke tobacco ?					How often do you use external eyeliner ?
Non Smoker	0				Never/NA	0
Monthly (1-2 Days per month)	1				Once per month	1
Weekly (1-2 days per week )	2				1-2 times per week	2
Daily (At least 5 days per week)	3				3-4 times per week	3
					Daily	4
Where often do you smoke tobacco ?
None-smoker	0				How often do you use false eyelashes ?
Indoor areas	1				Never/NA	0
outdoor areas	2				Once per month	1
mixed areas	3				1-2 times per week	2
					3-4 times per week	3
For how many years have you smoked any type of tobacco ?	number				Daily	4
On Average, how many cigarettes (regular and/or electronic cigarettes) do you smoke per week ?	number				How often do you use eye shadow ?
					Never/NA	0
On Average, how many Dokha ( do you smoke per week ?	number				Once per month	1
					1-2 times per week	2
On Average, how many Shisha (Ajami and/or Mouassal) do you smoke per week ?	number				3-4 times per week	3
					Daily	4
					How often do you use mascara ?
					Never/NA	0
					Once per month	1
					1-2 times per week	2
					3-4 times per week	3
					Daily	4
					Duration since the start of using cosmetics:
					Don’t use/NA	0
					<6 months	1
					6-12 Months	2
					>12 months	3
					Duration (in hours/day) of eye cosmetic use?
					Don’t use/NA	0
					<6 months	1
					6-12 Months	2
					>12 months	3
					which cleaning material is used to remove eye cosmetics ?
					Don’t use/NA	0
					Water only	1
					Soapy water	2
					Cleansing cream	3
					Use of a cleanser to remove cosmetics
					Never/NA	0
					Rarely	1
					Sometimes	2
					Always	3
					Sleep routine:
					Rmeove lenses or any eye cosmetic before sleeping/Not applicable	0
					Sleep with lenses	1
					Sleep with eye cosmetics	2
					Sleep with both lenses and cosmetics	3

## Sheet: Sheet2
Gender	Age	Emirates of the U.A.E	Field of study	Study level	Do you use contact lenses ?	Current use of moisturizing eye drops?	Current diagnosis of eyes dryness ?	Total duration of electronic device use in hours per day:	Total Duration of studying hours per day:	Have you experienced sensitive eyes to light during the last week ?	Have you experienced gritty eyes to light during the last week ?	have you experienced painful or sore eyes during the last week ?	Have you experienced blurred vision during the last week ?	Have you experienced poor vision during the last week ?	Have problems with your eyes limited you in reading during the last week ?	Have problems with your eyes limited you in night driving during the last week ?	Have problems with youur eyes limited you in working with a computer or bank machine (atm) during the last week ?	Have problems with your eyes limited you in watching TV during the last week ?	Have your eyes felt uncomfortable in windy conditions during the last week ?	Have your eyes felt uncomfortable in low humidy areas (very dry) during the last week ?	Have your eyes felt uncomfortable in air conditioned areas during the last week ?	What type of tobacco do you mostly smoke ?	How often do you smoke tobacco ?	where often do you smoke tobacco ?	For how many years have you smoked any type of tobacco ?	On Average, how many cigarettes (regular and/or electronic cigarettes) do you smoke per week ?	On average, how many dokha (medwakh pipe) do you smoke per week?	On average, how many shisha (ajami and/or moussal) do you smoke per week?	How often do you use inner eyeliner ?	How often do you use external eyeliner ?	How often do you use false eyelashes ?	How often do you use eye shadow ?	How often do you use mascara ?	Duration since the start of using cosmetics:	Duration (in hours/day) of eye cosmetic use?	which cleaning material is used to remove eye cosmetics ?	Use of a cleanser to remove cosmetics	Sleep routine:
1	19	1	3	0	0	1	1	5	5	2	1	1	0	0	0	0	1	0	1	1	1	5	0	0	0	0	0	0	3	0	0	3	3	1	1	3	2	0
1	23	1	4	3	1	2	1	4	2	3	3	3	3	3	3	3	2	3	1	2	1	5	0	0	0	0	0	0	2	2	3	2	2	1	1	3	3	0
1	22	1	4	3	0	0	0	9	1	0	0	0	0	0	0	0	0	0	0	0	0	5	0	0	0	0	0	0	4	4	1	2	4	3	1	2	3	0
0	22	1	3	3	0	1	0	5	0	3	1	1	1	3	0	0	0	1	3	3	2	1	3	3	6	1	0	0	0	0	0	0	0	0	0	0	0	0
0	22	1	3	3	0	0	0	4	1	0	0	2	1	1	0	2	0	0	0	0	1	5	0	0	0	0	0	0	0	0	0	0	0	0	0	0	0	0
1	21	1	5	2	0	1	0	8	4	2	1	1	3	3	3	1	1	3	0	1	1	1	3	3	4	1	0	0	0	1	0	1	2	3	0	3	3	0
1	22	1	4	3	0	0	0	10	6	2	1	1	1	1	3	3	0	3	0	0	0	1	3	2	4	4	0	0	1	2	0	2	0	3	0	3	3	0
1	21	1	4	3	1	0	0	6	6	3	1	1	4	4	0	2	2	1	1	0	0	5	0	0	0	0	0	0	1	1	0	2	2	1	2	3	2	0
0	26	1	4	3	0	0	0	6	6	0	0	0	0	0	0	0	0	0	1	1	0	5	0	0	0	0	0	0	0	0	0	0	0	0	0	0	0	0
0	19	1	1	0	0	0	0	6	2	3	2	3	0	2	2	0	1	2	1	1	1	5	0	0	0	0	0	0	0	0	0	0	0	0	0	0	0	0
1	19	1	5	0	1	1	0	5	3	1	0	0	1	1	2	1	0	0	1	1	1	5	0	0	0	0	0	0	1	1	0	1	2	3	1	3	3	0
0	21	1	6	0	0	0	0	3	0	0	0	0	0	0	0	0	0	0	0	0	0	2	3	3	5	0	15	0	0	0	0	0	0	0	0	0	0	0
1	23	1	5	3	0	0	0	6	4	0	0	1	1	1	0	0	0	0	0	0	0	5	0	0	0	0	0	0	3	3	0	3	3	3	3	3	3	0
1	24	0	4	3	0	2	1	8	2	1	2	1	1	2	1	1	1	1	3	2	2	1	2	1	3	3	0	3	0	0	0	0	0	0	0	0	0	0
1	22	1	1	3	0	1	0	7	5	0	1	1	0	0	0	0	0	0	1	0	0	5	0	0	0	0	0	0	2	1	0	1	2	3	2	3	3	0
1	21	1	4	3	2	1	0	10	5	2	3	1	0	3	2	1	2	2	2	1	2	5	0	0	0	0	0	0	0	1	3	0	4	2	2	3	3	0
1	19	1	0	0	1	1	0	9	3	3	0	0	0	0	0	0	0	0	0	0	0	5	0	0	0	0	0	0	1	1	0	0	1	0	2	1	2	0
0	23	1	5	3	0	0	0	7	0	0	0	0	0	0	0	0	0	0	0	0	0	5	0	0	0	0	0	0	0	0	0	0	0	0	0	0	0	0
0	20	1	4	1	0	0	0	5	5	0	0	0	0	1	0	0	0	0	0	0	0	5	0	0	0	0	0	0	0	0	0	0	0	0	0	0	0	0
1	19	1	1	1	0	1	0	10	8	1	0	0	1	0	0	0	1	0	1	0	0	5	0	0	0	0	0	0	2	1	0	3	3	3	2	3	3	0
0	22	1	5	3	0	0	0	8	2	1	3	1	3	1	0	0	0	0	4	3	2	5	0	0	0	0	0	0	0	0	0	0	0	0	0	0	0	0
1	19	1	1	1	0	1	0	5	3	0	0	0	0	0	0	0	0	0	1	0	1	5	0	0	0	0	0	0	0	0	1	3	3	3	2	3	3	0
0	19	1	1	0	0	0	0			0	1	0	0	0	1	0	0	0	0	0	0	5	0	0	0	0	0	0	0	0	0	0	0	0	0	0	0	0
1	21	2	5	2	1	0	0	7	6	3	1	0	4	2	2	0	1	3	3	2	3	5	0	0	0	0	0	0	0	3	1	3	4	3	2	3	3	0
1	22	0	4	3	1	0	0	10	4	2	1	0	0	1	1	0	0	0	1	0	0	5	0	0	0	0	0	0	1	1	0	1	1	3	2	3	3	0
1	19	1	1	1	2	1	0	4	6	1	0	0	0	0	1	1	1	0	0	0	0	3	1	3	2	2	2	2	3	2	1	2	3	3	2	3	3	0
1	23	1	5	3	0	1	1	5	1	1	0	0	1	1	0	1	0	0	3	1	2	1	3	3	10	5	0	0	3	0	0	3	3	3	1	3	3	0
1	20	1	4	1	0	1	0	5	2	0	0	0	0	1	0	1	1	1	0	0	0	1	3	3		2	0	0	1	1	0	1	4	2	1	3	3	0
1	20	1	6	2	0	0	0	15	2	1	1	1	1	1	1	0	1	0	0	0	0	5	0	0	0	0	0	0	0	0	0	0	0	0	0	0	0	0
1	22	1	5	1	0	0	0	6	4	1	0	0	1	0	0	0	0	0	0	0	0	5	0	0	0	0	0	0	1	0	0	1	2	3	3	2	0	0
1	34	1	7	0	1	1	1	7	4	1	1	0	0	0	0	1	0	0	0	0	0	5	0	0	0	0	0	0	0	0	0	4	4	3		1	2	0
1	26	0	6	3	2	1	0	6	4	3	1	0	3	3	4	0	0	1	1	0	0	1	3	3	3	3	0	0	2	2	0	1	2	3	1	3	2	1
1	20	1	6	2	0	1	0	9	2	1	1	0	0	0	0	0	0	0	1	0	1		3	2	5	4	0	0	3	4	0	2	4	3	2	3	3	0
0	20	1	1	1	0	1	0	6	1	1	1	1	1	2	1	3	0	1	2	2	2		1	3	4	1	1	0	0	0	0	0	0	0	0	0	0	0
0	21	1	1	2	0	1	0	6	1	0	0	0	0	1	1	2	0	0	0	0	0	5	0	0	7	0	0	0	0	0	0	0	0	0	0		2	0
1	17	2	1	1	0	1	0	5	3	1	1	1	2	1	1	0	1	1	2	1	2	5	0	0	0	0	0	0	0	0	0	0	4	3	1	3	3	0
1	22	1	0	1	0	1	0	10	5	1	1	0	0	0	0	0	0	0	1	1	1	1	2	2	2	1	0	0	0	0	0	0	4	3	1	3	3	0
1	21	1	1	2	0	1	1	9	8	4	1	1	1	0	1	0	2	1	1	1	2	5	0	0	0	0	0	0	1	4	0	4	3	2	2	3	3	0
0	19	1	1	1	0	0	0	2	1	0	0	0	0	0	0	0	0	0	1	0	0	1	3	3	5	3	0	0	0	0	0	0	0	0	0	0	0	0
1	21	0	1	2	0	1	0	9	6	4	1	1	2	2	2	1	0	1	1	1	2	1	3	3	7	3	1	0	1	2	0	2	2	3	2	3	3	0
0	21	1	1	1	0	0	0	5	1	0	0	0	0	0	1	0	0	0	0	0	0	2	2	2	7	0	10	0	0	0	0	0	0	0	0	0	0	0
1	24	1	1	0	1	1	0	15	3	0	0	0	0	0	0	0	0	0	0	0	0	5	0	0	0	0	0	0	2	2	0	3	4	2	0	2	2	0
0	20	1	1	2	0	0	0	20	2	2	0	0	1	1	0	0	0	0	1	1	0	1	3	2	0	1	0	0	0	0	0	0	0	0	0	1	0	0
0	22	1	1	1	0	0	0	4	4	2	0	1	4	4	1	0	1	0	1	1	0	5	0	0	0	0	0	0	0	0	0	0	0	0	0	0	0	0
0	20	3	1	1	1	0	0	5	5	1	0	0	0	0	0	0	0	0	0	0	0	0	0	0	0	0	0	0	0	0	0	0	0	0	0	0	0	0
1	20	1	1	1	1	2	1	14	7	2	0	0	1	0	2	0	2	0	1	2	0	5	0	0	0	0	0	0	4	4	3	4	4	2	1	3	3	0
1	18	0	1	0	0	1	0	0	5	1	2	0	1	1	0	0	0	0	0	1	1	1	3	3	3	1	0	3	1	1	0	2	3	3	2	2	1	0
1	21	1	1	2	0	0	0	5	5	0	0	1	1	0	0	1	0	0	1	1	0	5	0	0	0	0	0	0	0	1	0	1	0	1	0	3	3	0
1	19	1	1	0	0	1	0	6	5	1	2	2	0	0	0	0	0	0	1	1	1	1	3	3	2	1	0	0	0	0	0	1	3	3	2	3	3	0
0	24	1	0	1	0	1	0	3	1	1	0	0	0	0	0	0	0	0	1	1	1	1	3	2	2	1	0	0	0	0	0	0	0	0	0	0	0	0
1	19	2	1	1	0	0	0	8	4	1	0	1	2	0	1	1	0	0	3	2	1	5	0	0	0	0	0	0	0	1	0	1	1	3	2	3	3	0
1	18	2	1	1	0	0	0	5	3	1	1	0	0	0	0	0	0	0	1	1	1	5	0	0	0	0	0	0	0	0	0	0	0	0	0	0	0	0
0	24	1	1	2	0	0	0	4	1	1	0	1	0	0	0	0	0	0	1	0	1	5	0	0	0	0	0	0	0	0	0	0	0	0	0	0	0	0
1	19	1	6	1	1	0	0	6	0	0	2	1	0	1	0	1	1	1	1	0	0	1	0	2	2	20	0	0	0	0	0	0	0	0	0	0	0	0
1	25	1	1	3	0	0	0	5	3	1	0	1	1	1	0	0	0	0	0	1	0	5	0	0	0	0	0	0	0	0	0	0	0	0	0	2	1	0
1	24	1	6	1	0	0	0	5	0	1	0	0	0	0	0	0	1	1	1	0	1	0	3	3	6	70	70	0	0	0	0	0	0	0	0	0	0	0
0	18	1	5	0	0	0	0	5	1	0	0	0	0	0	0	0	0	0	0	0	0	5	0	0	0	0	0	0	0	0	0	0	0	0	0	0	0	0
0	21	1	5	2	1	0	0	7	4	0	0	1	0	1	0	0	0	0	1	1	0	1	0	2	1	2	0	0	0	0	0	0	0	0	0	0	0	0
1	36	1	4	3	1	0	1	0	3	2	2	3	2	2	3	2	2	2	3	1	2	1	0	0	0	6	0	0	1	1	1	0	1	1	1	3	3	2
1	22	1	4	3	1	1	0	5	2	0	1	1	3	0	0	0	0	0	1	1	3	1	2	3	3	1	0	0	2	1	0	2	3	3	2	3	2	0
0	23	1	1	3	0	2	0	5	3	1	1	0	1	0	0	0	0	0	0	0	0	5	0	0	0	0	0	0	0	0	0	0	0	0	0	0	0	0
0	23	3	4	3	0	0	0	15	5	1	1	0	2	0	0	0	1	1	0	0	0	1	1	3	0	3	0	3	0	0	0	0	0	0	0	0	0	0
1	23	1	4	3	1	1	1	3	2	4	2	3	4	1	2	2	1	0	1	0	0	5	0	0	0	0	0	0	1	1	0	1	2	3	0	3	2	0
1	18	1	3	0	0	0	0	5	2	0	0	1	1	0	0	0	0	0	0	2	0	5	0	0	0	0	0	0	2	0	0	2	2	2	1	3	3	0
1	20	1	1	1	0	1	0	5	2	2	1	0	1	0	1	0	1	1	1	1	1	5	0	0	0	0	0	0	0	3	0	1	3	2	1	3	3	0
0	21	1	3	2	0	0	0	9	2	1	1	0	0	0	0	0	0	0	0	0	0	1	3	3	2	1	0	0	0	0	0	0	0	0	0	0	0	0
1	19	1	1	1	0	1	0	12	3	1	1	1	0	1	1	1	1	1	1	0	2	5	0	0	0	0	0	0	2	2	0	1	3	2	1	3	3	0
0	21	1	4	2	0	0	0	7	2	0	0	0	0	0	0	0	0	0	0	1	0	5	0	0	0	0	0	0	0	0	0	0	0	0	0	0	0	0
1	20	1	1	1	1	1	0	9	3	0	2	2	0	1	1	0	1	1	3	3	2	0	0	0	0	0	0	0	3	3	1	4	4	3	2	3	3	0
1	20	1	6	1	0	1	0	12	4	1	1	0	0	0	0	0	0	0	0	0	0	0	0	0	0	0	0	0	0	4	0	0	4	3	1	3	3	0
0	19	0	6	1	0	1	0	6	3	0	0	1	0	0	0	0	0	0	2	1	1	1	2	3	1	1	0	0	0	0	0	0	0	0	0	0	0	0
1	21	1	2	2	1	1	0	10	5	0	1	1	2	1	0	0	0	0	1	1	1	5	0	0	0	0	0	0	2	2	1	2	4	3	1	3	3	0
0	22	1	6	2	0	0	0	8	6	0	0	0	0	0	0	0	0	0	1	0	0	5	0	0	0	0	0	0	0	0	0	0	0	0	0	0	0	0
0	21	1	3	2	0	0	0	9	3	0	0	1	0	1	1	0	1	1	1	1	1	1	3	3	3	2	0	0	0	0	0	0	0	0	0	0	0	0
1	22	1	4	2	1	1	0	4	2	1	1	0	0	0	0	1	1	1	0	0	0	1	2	1	1	2	0	0	2	2	0	2	3	1	1	3	3	0
0	24	1	5	3	0	0	0	12	5	1	1	0	0	1	1	1	1	0	0	0	0	1	3	3	2	1	0	0	0	0	0	0	0	0	0	0	0	0
1	18	1	4	0	0	1	0	10	1	0	0	0	0	0	1	1	1	0	1	0	0	5	0	0	0	0	0	0	3	3	0	2	4	3	1	2	3	0
0	23	2	2	3	1	1	0	6	3	1	1	0	0	0	0	0	0	0	1	1	1	5	0	0	0	0	0	0	0	0	0	0	0	0	0	0	0	0
0	23	2	0	2	0	0	0	6	4	1	1	1	0	1	1	0	1	1	2	2	1	5	0	0	0	0	0	0	0	0	0	0	0	0	0	0	0	0
1	19	0	5	1	1	1	1	8	5	1	1	0	0	0	0	0	0	1	1	0	0	1	2	3	2	2	0	0	2	2	0	1	3	3	3	3	3	0
0	21	1	1	1	0	1	0	6	2	0	1	0	0	0	0	0	0	0	1	0	1	5	0	0	0	0	0	0	0	0	0	0	0	0	0	0	0	0
1	19	1	2	2	0	1	0	6	4	1	0	0	0	0	0	0	1	0	1	0	0	1	2	2	1	1	0	0	0	2	0	0	4	2	1	3	3	0
1	22	1	4	3	1	1	1	8	2	1	0	0	1	0	0	0	0	0	1	0	0	5	0	0	0	0	0	0	0	0	0	0	2	1	1	3	3	0
1	23	2	3	0	1	2	1	8	5	1	0	0	4	4	3	4	2	2	0	3	1	1	2	3	2	3	0	0	0	2	1	2	2	3	2	3	3	0
0	22	1	1	0	0	0	0	4	3	1	1	0	1	1	0	0	1	1	1	0	1	1	3	3	2	1	0	0	0	0	0	0	0	0	0	0	0	0
0	21	1	4	2	0	0	0	5	3	0	0	0	0	1	2	0	1	0	0	0	0	1	3	2	2	1	0	0	0	0	0	0	0	0	0	0	0	0
1	21	1	6	2	0	1	0	6	1	1	0	2	2	0	1	0	1	1	1	1	1	5	0	0	0	0	0	0	0	0	0	0	1	1	1	3	3	0
0	25	1	4	3	0	0	0	5	3	0	1	1	1	1	0	0	0	0	0	0	0	5	0	0	0	0	0	0	0	0	0	0	0	0	0	0	0	0
1	23	1	4	3	1	2	0	10	8	1	0	0	1	0	1	1	0	1	1	1	1	1	2	2	2	2	0	0	1	3	0	1	4	2	1	3	3	0
0	23	1	3	2	0	0	0	5	2	0	0	0	0	0	1	0	0	0	0	0	0	5	0	0	0	0	0	0	0	0	0	0	0	0	0	0	0	0
1	24	1	4	3	2	1	1	6	3	1	1	4	1	2	1	3	1	0	2	1	1	5	0	0	0	0	0	0	2	2	0	1	2	1	1	3	3	0
0	22	1	5	1	0	0	0	3	3	0	0	0	0	0	0	0	0	0	0	0	0	5	0	0	0	0	0	0	0	0	0	0	0	0	0	0	0	0
0	20	1	3	2	0	0	0	10	5	0	0	0	0	0	0	0	0	0	1	0	0	1	3	3	3	6	0	0	0	0	0	0	0	0	0	0	0	0
1	21	1	5	1	1	1	1	5	5	2	2	3	2	2	3	3	2	2	2	3	2	2	3	2	10	40	5	0	2	2	0	1	3	1	2	3	3	0
1	24	1	3	2	2	2	0	7	4	1	1	1	0	0	0	0	1	1	0	0	1	5	0	0	0	0	0	0	1	1	0	1	2	3	0	2	2	0
0	23	0	7	2	1	1	0	3	5	0	0	0	0	0	0	0	0	0	0	0	0	1	3	3	6	4	0	0	0	0	0	0	0	0	0	0	0	0
1	20	1	3	2	0	0	0	6	1	1	2	2	1	1	1	0	0	1	1	1	0	5	0	0	0	0	0	0	1	0	1	0	4	3	3	3	3	0
1	26	1	1	2	2	2	0	11	2	2	1	2	1	4	1	2	2	3	3	1	2	1	2	1	2	2	0	0	2	1	3	2	4	3	2	2	3	0
0	20	1	6	2	0	0	0	15	4	1	0	1	0	0	0	0	0	0	0	0	0	5	0	0	0	0	0	0	0	0	0	0	0	0	0	0	0	0
1	20	1	4	0	2	2	0	20	5	1	1	1	1	1	1	0	0	0	1	1	0	5	0	0	0	0	0	0	4	4	0	4	4	3	3	2	3	0
1	20	1	4	2	0	0	0	5	2	0	0	0	1	0	0	0	0	0	0	0	0	1	3	3	3	2	0	0	2	2	0	2	2	3	3	3	2	0
0	20	1	4	1	0	1	0	6	0	1	0	0	2	2	0	0	0	0	1	1	0	5	0	0	0	0	0	0	0	0	0	0	0	0	0	0	0	0
1	24	1	4	3	0	0	0	6	3	1	3	2	1	1	1	1	1	0	0	0	0	2	3	3	12	0	80	0	3	3	0	4	4	3	3	3	3	0
0	20	0	4	1	0	1	0	8	8	2	1	0	0	0	2	1	1	1	2	3	0	1	2	2	3	1	0	2	0	0	0	0	0	0	0	2	2	0
1	20	2	4	0	1	1	0	7	3	1	0	1	0	0	0	0	0	0	0	0	0	5	0	0	0	0	0	0	2	2	0	1	2	3	3	2	3	0
1	18	1	4	1	0	0	0	6	3	1	0	2	1	0	1	0	2	2	0	3	2	5	0	0	0	0	0	0	0	0	0	0	4	1	1	2	3	0
1	20	1	4	1	0	0	0	5	2	1	1	1	0	0	0	0	1	1	0	0	0	1	3	3	5	1	0	1	3	1	3	2	4	3	2	3	3	0
0	0	1	5	3	0	1	1	7	2	0	1	1	1	1	0	0	0	0	0	3	1	0	1	3	5	2	0	1	0	0	0	0	0	0	0	0	0	0
0	24	1	5	3	1	1	0	13	2	3	1	0	0	0	0	0	0	0	1	1	1	0	3	3	10	20	0	0	0	0	0	0	0	0	0	0	0	0
0	22	1	5	2	0	0	0	5	2	0	0	1	1	0	0	0	0	1	0	0	0	1	2	3	5	4	1	0	0	0	0	0	0	0	0	0	0	0
1	22	1	5	2	1	0	0	7	2	1	0	0	3	3	3	3	0	1	1	1	1	1	3	1	2	1	1	0	2	2	2	2	0	2	0	3	2	0
0	21	1	4	3	0	1	0	15	3	1	0	0	1	1	0	2	0	0	0	1	0	1	0	0	0	3	0	0	0	0	0	0	0	0	0	1	0	0
0	20	0	7	2	0	1	0	2	5	0	0	0	0	0	0	0	0	0	3	3	0	1	3	3	6	3	0	0	0	0	0	0	0	0	0	0	0	0
0	26	1	4	3	0	0	0	6	4	0	0	1	1	0	0	0	0	0	0	0	0	5	0	0	12	1	0	1	0	0	0	0	0	0	0	0	0	0
1	19	1	4	0	0	0	0	6	3	0	0	0	0	0	0	0	0	0	0	0	0	5	0	0	0	0	0	0	0	0	0	0	0	0	0	0	0	0
0	22	1	4	3	0	0	0	10	7	4	4	4	4	4	4	0	0	0	4	4	4	5	1	3	0	0	0	0	0	0	0	0	0	0	0	0	3	0
0	20	1	3	1	0	0	0	7	1	0	0	0	0	0	0	0	0	0	1	1	0	0	3	3	8	3	35	1	0	0	0	0	0	0	0	0	0	0
0	19	1	5	2	0	1	0	7	2	1	0	0	2	2	1	4	0	2	0	0	0	5	0	0	0	0	0	0	0	0	0	0	0	0	0	0	0	0
0	19	2	5	2	0	0	0	8	2	3	2	3	1	0	0	1	0	0	0	0	0	5	0	0	0	0	0	0	0	0	0	0	0	0	0	0	0	0
0	21	1	3	2	0	0	0	7	2	1	0	0	0	0	0	0	0	0	0	0	0	5	0	0	0	0	0	0	0	0	0	0	0	0	0	0	0	0
0	21	2	3	3	0	1	0	6	4	1	0	0	4	4	0	0	0	1	1	1	0	5	0	0	0	0	0	0	0	0	0	0	0	0	0	0	0	0
0	20	1	3	2	0	1	0	8	1	0	0	0	0	0	0	0	0	0	0	0	0	5	0	0	0	0	0	0	0	0	0	0	0	0	0	0	0	0
0	21	1	3	3	0	0	0	6	3	1	0	0	0	0	0	0	0	0	0	0	0	1	3	3	5	10	0	0	0	0	0	0	0	0	0	0	0	0
0	22	1	3	3	0	0	0	5	2	0	2	1	0	0	0	0	0	0	0	0	0	5	0	0	0	0	0	0	0	0	0	0	0	0	0	0	0	0
0	23	0	2	2	0	0	0	2	0	2	3	1	3	1	0	3	1	1	1	1	3	5	0	0	0	0	0	0	0	0	0	0	0	0	0	0	0	0
0	22	1	3	3	0	0	0	5	0	1	0	0	0	0	0	0	0	0	0	0	0	5	0	0	0	0	0	0	0	0	0	0	0	0	0	0	0	0
1	21	1	3	2	0	1	0	6	3	2	0	2	0	0	0	0	1	1	0	0	0	5	0	0	0	0	0	0	2	3	0	1	3	3	2	2	2	0
0	19	1	3	1	0	0	0	4	10	1	1	0	0	0	0	0	0	0	1	0	0	5	0	0	0	0	0	0	0	0	0	0	0	0	0	0	0	0
0	20	1	3	2	0	1	0	6	4	1	0	0	0	0	0	0	0	0	1	0	1	5	0	0	0	0	0	0	0	0	0	0	0	0	0	0	0	0
1	17	4	1	3	1	2	0	12	4	3	3	2	3	4	2	1	4	4	2	3	2	1	2	2	3	6	2	2	2	3	4	3	2	3	2	3	3	0
1	22	1	3	2	2	1	1	12	6	4	1	2	1	2	2	0	1	0	1	1	0	5	0	0	0	0	0	0	4	4	0	2	4	3	3	3	3	0
0	23	1	5	3	0	0	0	6	5	0	0	0	0	0	0	0	0	0	0	0	0	5	0	0	0	0	0	0	0	0	0	0	0	0	0	0	0	0
0	23	1	0	3	0	1	0	5	4	1	2	2	0	0	0	0	1	1	2	0	1	5	0	0	0	0	0	0	0	0	0	0	0	0	0	0	0	0
1	22	2	1	3	0	1	0	9	4	1	1	1	0	0	1	0	1	0	2	2	2	5	0	0	0	0	0	0	2	2	0	2	3	3	3	3	3	0
1	23	1	4	2	2	1	0	8	3	0	0	0	0	0	0	0	1	0	1	0	0	0	2	2	3	3	0	0	2	3	2	3	3	3	3	3	3	0
0	20	5	3	3	1	0	0	10	2	1	1	0	2	1	1	0	0	0	0	0	0	1	2	3	2	1	1	1	0	0	0	0	0	0	0	0	0	0
1	21	1	2	3	0	1	0	7	2	0	1	1	2	2	1	1	0	1	3	3	3	5	0	0	0	0	0	0	2	2	0	2	2	2	2	3	3	0
0	23	0	1	3	0	0	0	8	3	0	0	0	0	0	0	0	0	0	0	0	0	5	0	0	0	0	0	0	0	0	0	0	0	0	0	0	0	0
0	23	1	5	1	0	0	0	4	5	0	0	2	2	1	0	0	1	1	2	1	0	1	3	3	2	0	0	0	0	0	0	0	0	0	0	0	0	0
0	24	1	4	3	0	0	0	15	4	0	0	0	0	0	0	0	0	0	0	0	0	1	3	2	4	1	0	0	0	0	0	0	0	0	0	0	0	0
0	23	1	5	3	0	0	0	5	3	0	2	0	2	0	2	2	2	2	1	0	0	5	0	0	0	0	0	0	0	0	0	0	0	0	0	0	0	0
1	23	1	3	3	1	1	0	4	6	4	0	0	0	1	1	0	1	1	0	1	1	1	3	3	2	2	2	0	1	1	1	1	1	3	3	3	3	0
1	23	1	5	3	0	2	0	7	9	0	0	2	0	0	0	0	0	0	1	0	4	5	0	0	0	0	0	0	0	4	1	1	4	3	3	3	3	0
1	21	2	4	2	0	0	0	4	2	1	0	1	0	0	0	1	1	1	1	1	1	1	2	3	1	2	0	0	0	3	2	2	3	3	3	3	3	0
0	22	1	3	2	0	1	0	5	3	1	1	1	0	1	0	0	0	0	1	1	1	5	0	0	0	0	0	0	0	0	0	0	0	0	0	0	0	0
0	29	1	5	4	2	2	1	9	3	2	0	0	1	0	1	1	1	2	0	0	0	5	0	0	0	0	0	0	0	0	0	0	0	0	0	0	0	0
1	21	1	7	1	1	1	0	6	2	0	1	1	0	0	0	0	2	0	0	0	1	5	0	0	0	0	0	0	2	2	1	1	2	2	2	3	3	0
0	23	1	3	3	0	1	0	3	4	0	0	0	0	1	1	1	1	1	0	0	1	1	3	3	4	1	0	0	0	0	0	0	0	0	0	0	0	0
0	25	1	3	3	0	0	0	4	5	0	0	1	0	0	1	0	1	0	1	1	1	5	0	0	0	0	0	0	0	0	0	0	0	0	0	0	0	0
1	22	1	2	3	1	2	1	5	2	4	3	4	2	2	2	2	3	3	2	2	2	5	0	0	0	0	0	0	0	0	0	0	4	2	2	3	3	0
0	22	1	4	2	0	0	0	12	7	0	0	0	2	1	0	2	1	2	3	1	1	5	0	0	0	0	0	0	0	0	0	0	0	0	0	0	0	0
0	20	1	5	2	0	0	0	4	3	1	0	0	0	0	0	0	0	0	0	0	0	1	3	2	1	0	0	0	0	0	0	0	0	0	0	0	0	0
1	22	1	5	3	0	0	0	4	4	1	1	1	3	2	2	0	0	2	2	2	2	5	0	0	0	0	0	0	0	0	1	1	2	3	1	1	1	0
1	22	1	4	2	0	1	0	4	0	0	0	0	0	0	1	0	0	0	1	2	2	1	3	1	2	1	0	0	1	3	1	1	2	1	2	2	3	2
1	20	1	3	2	2	1	0	3	2	0	0	1	0	2	0	0	0	0	0	1	0	5	0	0	0	0	0	0	0	0	0	0	2	3	1	3	3	0
0	21	1	5	1	0	0	0	5	1	2	0	0	0	0	0	0	0	0	2	0	0	0	1	1	1	1	0	0	0	0	0	0	0	0	0	0	0	0
0	23	2	5	3	0	0	0	12	5	0	0	0	0	0	0	0	0	0	0	0	0	1	3	3	3	1	0	0	0	0	0	0	0	0	0	0	0	0
1	23	1	2	3	0	1	0	12	4	0	0	0	0	1	2	0	2	2	2	2	2	5	0	0	0	0	0	0	0	4	0	0	0	1	1	3	3	0
1	21	1	4	2	1	1	0	3	3	1	1	0	0	0	0	4	0	0	1	1	1	1	3	3	2	1	1	0	0	0	0	0	4	1	1	3	3	0
1	22	2	1	2	1	1	0	7	4	3	2	1	0	1	1	0	1	1	2	0	0	5	0	0	0	0	0	0	0	1	0	1	1	2	2	3	3	0
0	20	1	3	2	0	0	0	12	5	0	0	1	0	0	0	0	0	0	0	0	0	5	0	0	0	0	0	0	0	0	0	0	0	0	0	0	0	0
0	20	1	5	2	0	0	0	8	3	2	1	2	0	0	1	0	0	0	1	1	1	5	0	0	0	0	0	0	0	0	0	0	0	0	0	0	0	0
1	21	2	2	1	1	1	0	12	44	0	0	0	0	0	1	1	0	0	0	0	0	5	0	0	0	0	0	0	2	2	0	0	3	2	1	3	3	0
0	21	1	3	2	1	0	0	9	2	2	1	1	1	1	0	1	0	1	2	0	0	0	3	2	2	1	0	0	0	0	0	0	0	0	0	0	0	0
1	24	1	4	2	2	2	0	7	8	3	2	2	0	1	1	2	1	0	1	1	1	5	0	0	0	0	0	0	0	0	0	1	2	2	1	3	3	0
0	21	1	3	1	1	1	0	3	4	2	1	0	1	1	1	1	0	1	1	1	0	1	2	1	3	1	0	0	1	0	0	0	0	0	0	0	0	0
1	23	1	3	2	1	1	0	6	3	0	1	1	0	0	0	0	0	0	1	1	1	4	1	3	1	0	0	1	1	3	1	3	3	3	3	3	3	0
1	21	2	0	1	0	1	0	8	4	0	0	1	0	0	0	0	1	0	0	0	1	5	0	0	0	0	0	0	0	2	0	1	2	2	2	3	3	0
0	22	1	3	1	0	0	0	4	4	1	1	0	0	0	0	0	0	0	2	1	0	5	0	0	0	0	0	0	0	0	0	0	0	0	0	0	0	0
1	24	0	1	3	0	0	0	6	2	0	1	0	0	0	0	0	0	0	0	0	0	1	2	3	2	2	0	0	1	4	2	3	4	3	3	3	3	0
0	19	1	1	5	0	0	0	3	3	0	0	1	1	0	0	0	2	0	2	1	2	1	2	1	1	0	0	0	0	0	0	0	0	0	0	0	0	0
1	22	1	2	2	2	1	0	5	3	0	0	0	0	0	0	0	1	0	1	0	1	5	0	0	0	0	0	0	0	2	0	1	2	2	2	3	3	0
0	22	1	5	3	1	0	0	12	5	0	0	1	0	1	1	2	0	0	0	0	0	5	0	0	0	0	0	0	0	0	0	0	0	0	0	0	0	0
0	21	2	2	2	0	0	0	12	10	1	0	1	1	2	0	2	1	0	1	2	0	1	1	1	1	1	0	0	1	1	1	2	1	3	0	2	1	1
1	21	1	5	1	1	1	1	12	2	1	0	1	0	0	0	2	3	3	4	3	4	1	3	3	3	2	0	0	2	2	0	1	3	1	2	3	3	0
0	23	0	3	1	1	1	0	10	3	0	2	1	2	0	0	1	2	0	2	2	0	0	3	3	5	4	1	0	0	0	0	0	0	0	0	0	0	0
1	24	2	5	2	0	1	0	10	4	0	0	1	1	1	1	3	0	0	0	0	0	5	0	0	0	0	0	0	0	4	0	0	4	2	2	3	3	0
1	25	1	5	3	1	1	0	5	2	1	0	1	2	1	2	2	1	1	0	0	0	5	0	0	0	0	0	0	0	0	0	2	3	1	1	2	3	0
1	20	1	7	1	1	0	0	9	1	0	0	0	0	0	0	0	0	0	1	0	0	1	2	3	2	1	1	0	0	3	1	3	3	1	1	3	2	0
1	23	1	7	1	0	1	1	6	3	0	0	0	1	0	2	2	1	1	2	0	0	5	0	0	0	0	0	0	0	2	0	1	4	2	2	3	3	0
1	22	1	4	2	1	1	0	7	3	2	0	1	0	0	1	3	0	0	0	0	0	1	3	1	1	1	0	0	4	4	1	2	4	3	3	3	3	0
0	24	1	5	3	2	1	1	12	2	3	1	1	2	1	1	1	1	1	4	0	1	1	3	2	5	2	0	0	0	0	0	0	0	0	0	0	0	0
0	24	0	5	2	1	1	1	5	4	1	0	1	2	1	0	0	0	0	0	0	0	5	0	0	0	0	0	0	0	0	0	0	0	0	0	0	0	0
0	23	1	5	2	1	1	0	2	2	0	0	0	1	0	0	0	1	1	0	0	0	5	0	0	0	0	0	0	0	0	0	0	0	0	0	0	0	0
0	27	1	3	2	0	2	0	9	2	2	1	0	1	1	1	2	0	0	0	2	0	5	0	0	0	0	0	0	0	0	0	0	0	0	0	0	0	0
0	24	1	5	2	2	1	1	12	4	3	0	2	0	2	0	4	4	4	0	0	2	5	0	0	0	0	0	0	0	0	0	0	0	0	0	0	0	0
1	20	1	2	2	0	2	1	8	2	1	0	1	0	0	0	0	3	3	4	0	4	1	2	1	1	1	0	0	0	4	0	0	4	3	3	3	3	0
0	23	1	4	2	1	1	1	12	0	1	0	0	1	0	1	0	1	1	0	0	0	5	0	0	0	0	0	0	0	0	0	0	0	0	0	0	0	0
0	23	1	3	2	0	0	0	12	3	2	0	0	0	0	0	0	0	0	1	0	0	1	3	3	2	1	0	0	0	0	0	0	0	0	0	0	0	0
1	19	1	4	1	0	1	0	3	3	1	0	1	0	1	0	0	0	0	4	4	4	5	0	0	0	0	0	0	0	3	0	0	4	3	3	3	3	0
0	21	2	3	2	2	1	1	6	2	1	1	1	0	2	2	1	1	2	3	0	4	1	3	3	4	1	0	0	0	0	0	0	0	0	0	0	0	0
0	23	1	3	2	0	0	0	13	2	0	0	0	0	0	0	0	0	0	0	0	0	0	2	2	3	3	0	0	0	0	0	0	0	0	0	0	0	0
1	20	2	6	2	1	0	0	12	0	1	0	1	1	4	1	0	0	0	0	0	0	5	0	0	0	0	0	0	2	0	0	1	2	3	1	2	3	0
1	23	2	5	3	1	1	1	6	4	3	2	1	2	2	1	1	1	1	0	0	0	5	0	0	0	0	0	0	4	1	1	2	4	3	3	3	3	0
0	21	1	4	2	1	0	0	14	2	0	0	1	1	0	1	2	2	1	1	0	1	5	0	0	0	0	0	0	0	0	0	0	0	0	0	0	0	0
0	23	1	5	3	0	1	0	10	3	0	2	0	0	0	0	0	0	0	0	0	0	5	0	0	0	0	0	0	0	0	0	0	0	0	0	0	0	0
1	21	2	5	3	1	1	0	12	2	0	0	0	0	0	0	0	0	0	0	0	0	5	0	0	0	0	0	0	0	0	0	2	4	3	3	1	3	0
1	22	1	4	2	1	1	0	12	2	4	0	2	1	1	2	1	1	1	0	1	1	5	0	0	0	0	0	0	0	0	0	0	0	0	0	0	0	0
0	21	1	4	2	1	1	0	9	2	1	0	1	2	1	1	0	1	1	1	0	1	5	0	0	0	0	0	0	0	0	0	0	0	0	0	0	0	0
1	21	2	5	3	1	0	0	8	2	1	2	3	3	1	1	1	0	0	2	2	2	0	2	3	2	6	0	0	0	3	0	2	3	2	1	3	3	0
0	21	1	4	2	0	0	0	2	1	0	0	2	2	2	2	1	1	1	0	0	1	5	0	0	0	0	0	0	0	0	0	0	0	0	0	0	0	0
0	23	1	5	2	1	1	0	4	4	0	1	0	0	2	0	1	0	1	3	3	3	1	3	3	4	1	0	0	0	0	0	0	0	0	0	0	0	0
0	21	1	5	3	0	1	0	2	2	0	0	0	0	0	0	0	0	0	0	0	0	1	0	1	2	2	2	2	0	0	0	0	0	0	0	0	0	0
0	22	3	5	1	0	0	0	12	1	1	0	1	0	0	0	0	0	0	0	0	0	0	3	3	3	1	1	1	0	0	0	0	0	0	0	0	0	0
1	22	1	4	3	2	1	0	6	4	0	0	0	1	0	0	0	1	1	3	4	3	0	3	2	2	2	2	2	2	1	0	2	3	1	1	3	3	0
0	23	1	5	3	0	0	0	10	2	0	0	1	0	0	0	0	0	0	0	0	0	1	2	3	2	1	0	0	0	0	0	0	0	0	0	0	0	0
0	21	1	4	2	0	0	0	4	3	4	0	0	1	4	2	1	2	0	1	4	4	5	0	0	0	0	0	0	0	0	0	0	0	0	0	0	0	0
1	22	1	2	3	2	1	0	5	5	0	0	0	0	0	0	0	0	0	0	0	0	5	0	0	0	0	0	0	1	3	0	2	4	1	1	2	2	0
0	19	1	3	2	1	0	0	6	2	1	1	0	0	1	0	1	1	0	0	0	0	5	0	0	0	0	0	0	0	0	0	0	0	0	0	0	0	0
0	22	1	3	3	1	1	0			1	1	0	1	1	1	4	3	0	0	0	4	5	0	0	0	0	0	0	0	0	0	0	0	0	0	0	0	0
1	25	0	2	5	0	2	0	10	2	0	0	0	0	1	1	0	0	0	1	0	3	5	0	0	0	0	0	0	0	2	0	0	3	3	3	3	3	0
0	22	0	4	2	1	0	0	6	2	1	3	3	1	0	2	2	0	1	2	1	0	5	0	0	0	0	0	0	0	0	0	0	0	0	0	0	0	0
0	20	1	4	3	1	1	0	5	5	1	1	1	1	1	1	1	1	1	1	1	1	5	0	0	0	0	0	0	0	0	0	0	0	0	0	0	0	0
0	20	1	3	2	1	0	0	2	5	1	1	0	0	0	1	0	1	0	2	2	2	0	2	3	2	1	0	0	0	0	0	0	0	0	0	0	0	0
1	23	1	6	3	2	1	0	3	1	1	1	2	0	0	0	0	0	0	0	0	1	4	1	3	3	0	0	1	1	3	1	2	3	3	3	3	3	0
0	23	2	3	2	0	0	0	5	4	0	0	0	0	0	0	0	1	0	1	0	1	1	2	3	1	1	0	0	0	0	0	0	0	0	0	0	0	0
1	21	1	1	2	0	1	1	8	4	2	2	2	1	0	0	0	3	1	3	1	3	5	0	0	0	0	0	0	0	2	0	1	2	2	1	3	3	0
0	19	1	0	0	0	0	0	7	2	1	1	1	0	0	0	1	2	1	2	2	2	5	0	0	0	0	0	0	0	0	0	0	0	0	0	0	0	0
0	21	1	5	1	0	0	0	2	2	0	0	2	1	0	0	0	4	4	4	2	3	1	3	3	1	1	0	0	0	0	0	0	0	0	0	0	0	0
1	22	1	2	3	0	0	0	5	5	0	0	1	1	1	1	0	0	0	1	1	1	5	0	0	0	0	0	0	0	2	0	2	2	1	2	3	3	0
1	20	2	3	3	1	1	0	12	5	0	0	1	1	0	0	1	0	0	0	0	0	5	0	0	0	0	0	0	0	0	0	0	4	1	1	3	3	0
0	24	2	3	2	2	1	0	5	6	1	1	2	2	3	1	1	2	3	1	2	3	0	3	3	3	5	1	1	0	0	0	0	0	0	0	0	0	0
1	25	2	4	3	0	0	0	2	8	0	0	0	0	0	0	0	0	0	3	3	3	5	0	0	0	0	0	0	0	2	0	0	4	2	1	0	0	0
1	22	1	5	2	0	0	0	2	5	0	1	1	1	0	0	1	0	0	0	0	0	1	1	1	1	1	0	0	1	1	1	1	1	3	1	3	3	0
0	22	2	5	2	0	0	0	10	3	1	1	0	0	0	0	0	0	0	0	0	0	5	0	0	0	0	0	0	0	0	0	0	0	0	0	0	0	0
0	23	1	5	2	1	1	0	13	2	1	0	0	0	1	1	0	1	1	2	1	1	5	0	0	0	0	0	0	0	0	0	0	0	0	0	0	0	0
0	20	1	4	2	2	2	1	16	5	1	0	0	1		3	3	3	3	3	3	3	0	3	3	2	2	0	0	0	0	0	0	0	0	0	0	0	0
0	23	1	5	3	1	1	0	2	2	1	1	1	0	1	0	1	0	0	0	0	1	5	0	0	0	0	0	0	0	0	0	0	0	0	0	0	0	0
1	23	1	4	3	2	2	1	2	5	0	1	1	2	2	1	2	2	1	2	2	3	5	0	0	0	0	0	0	1	3	1	4	0	3	2	3	3	0
0	23	1	4	3	0	0	0	3	4	1	1	1	1	1	1	1	1	1	1	1	1	5	0	0	0	0	0	0	0	0	0	0	0	0	0	0	0	0
0	33	1	5	5	2	1	0	3	3	1	1	0	0	0	1	0	0	0	0	0	0	5	0	0	0	0	0	0	0	0	0	0	0	0	0	0	0	0
1	24	2	5	3	0	0	0	4	4	0	0	1	1	0	1	1	1	1	1	0	0	5	0	0	0	0	0	0	1	1	0	1	1	1	3	3	3	0
0	20	1	4	2	1	1	0	2	0	1	1	1	0	0	0	0	0	0	0	0	0	0	3	3	1	1	1	1	0	0	0	0	0	0	0	0	0	0
1	24	1	7	4	0	0	0	4	3	0	0	1	0	1	0	0	0	0	0	0	0	5	0	0	0	0	0	0	0	3	0	0	3	2	2	3	3	0
0	22	1	4	3	1	0	0	12	3	0	0	0	1	2	3	3	3	3	3	0	0	5	0	0	0	0	0	0	0	0	0	0	0	0	0	0	0	0
0	21	1	4	2	1	1	0	1	1	0	0	0	0	0	0	0	0	0	0	0	0	5	0	0	0	0	0	0	0	0	0	0	0	0	0	0	0
0	23	1	4	2	1	0	0	8	4	1	2	1	3	0	0	1	0	0	2	0	2	5	0	0	0	0	0	0	0	0	0	0	0	0	0	0	0	0
1	18	1	5	0	1	1	0	8	1	0	1	2	2	1	1	0	0	0	0	1	0	1	3	2	1	1	0	0	0	4	0	1	4	1	3	3	3	0
0	23	0	5	2	0	1	0	20	3	1	2	2	1	0	0	0	0	0	0	0	0	5	0	0	0	0	0	0	0	0	0	0	0	0	0	0	0	0
1	24	2	4	3	1	1	1	9	5	1	0	0	0	1	0	2	1	1	2	3	2	1	4	3	2	3	0	0	1	3	2	4	3	1	3	3	3	0
0	26	2	5	4	0	0	0	6	2	0	1	0	0	1	1	2	1	1	4	4	4	1	3		2	1	0	0	0	0	0	0	0	0	0	0	0	0
0	22	1	4	2	1	1	0	14	4	1	2	2	1	0	1	2	0	0	0	0	0	5	0	0	0	0	0	0	0	0	0	0	0	0	0	0	0	0
0	18	0	5	0	0	0	0	11	7	0	0	0	0	1	1	0	1	1	1	0	1	1	1		1	1	0	0	0	0	0	0	0	0	0	0	0	0
0	25	1	4	2	0	1	0	7	3	1	1	2	2	1	1	2	0	0	1	1	1	5	0	0	0	0	0	0	0	0	0	0	0	0	0	0	0	0
0	24	1	4	2	1	1	1	4	1	2	1	1	0	1	1	1	1	0	3	3	3	5	0	0	0	0	0	0	0	0	0	0	0	0	0	0	0	0
1	20	1	5	1	2	2	0	4	4	3	2	1	1	0	0	0	0	0	3	1	2	1	3	1	1	5	0	0	1	1	0	1	2	3	1	3	3	0
0	22	2	3	1	0	0	0	4	2	2	1	0	1	1	0	1	0	0	1	0	2	5	0	0	0	0	0	0	0	0	0	0	0	0	0	0	0	0
1	20	1	3		0	0	1	6	2	0	0	1	2	1	1	0	1	1	0	0	0	5	0	0	0	0	0	0	3	0	0	0	0	3	1	0	0	2
0	21	1	5	0	0	0	0	8	4	0	0	0	0	0	0	0	0	0	0	0	1	5	0	0	0	0	0	0	0	0	0	0	0	0	0	0	0	0
1	25	1	5	3	0	0	0	12	3	1	0	0	0	0	0	0	0	0	0	0	0	5	0	0	0	0	0	0	0	0	0	0	0	0	0	0	0	0
0	23	0	5	2	1	1	1	12	3	1	1	1	0	0	1	0	1	0	2	1	1	1	3	1	3	2	2	1	0	0	0	0	0	0	0	0	0	0
1	22	1	5	2	1	1	0	8	2	0	0	1	1	0	1	1	0	0	0	1	1	5	0	0	0	0	0	0	0	4	0	0	4	3	1	3	3	0
1	20	1	4	1	0	1	0	4	4	1	0	0	0	0	0	0	0	0	1	1	1	5	0	0	0	0	0	0	4	0	0	0	4	3	1	3	3	0
1	18	1	6	0	0	1	0	5	6	1	0	0	0	0	0	0	0	0	1	1	1	5	0	0	0	0	0	0	0	0	0	0	0	0	0	0	0	0
1	18	2	3	0	0	0	0	6	3	1	1	0	1	1	0	0	0	0	1	0	0	5	0	0	0	0	0	0	0	4	0	2	3	2	2	3	3	0
1	18	1	5	0	0	0	0	16	1	1	0	1	0	0	0	0	0	0	1	0	2	5	0	0	0	0	0	0	2	3	0	1	3	3	1	3	3	0
1	18	1	5	0	0	1	0	3	5	0	0	0	1	0	0	0	0	0	1	1	0	5	0	0	0	0	0	0	0	0	0	1	0	0	0	0	0	0
1	18	1	3	0	2	0	0	?	6	0	0	0	0	0	0	0	0	0	0	0	0	5	0	0	0	0	0	0	0	1	0	0	0	3	0	1	0	0
1	18	1	6	0	2	0	0	4	2	0	0	1	0	0	0	0	0	1	3	1	2	5	0	0	0	0	0	0	4	4	0	1	4	3	1	3	3	0
1	18	1	?	0	2	1	1	?	?	1	1	1	2	1	3	0	4	4	4	3	?	5	0	0	0	0	0	0	2	4	3	4	4	3	3	2	2	3
1	18	1	4	0	2	0	0	7	5	1	0	0	0	0	0	0	0	0	1	0	0	5	0	0	0	0	0	0	4	4	0	4	4	3	2	3	3	0
0	18	2	5	0	2	1	1	8	5	0	0	1	2	2	0	1	0	1	1	1	0	1	2	3	4	1	0	1	0	0	0	0	0	0	0	0	0	0
1	31	0	6	0	0	0	0	12	2	0	0	0	0	0	0	0	0	1	0	1	1	3	3	3	13	0	0	?	1	1	4	4	4	3	1	3	3	0
1	19	1	4	0	2	2	1	12	2	1	0	0	1	0	0	1	0	0	0	1	0	5	0	0	0	0	0	0	4	2	0	2	4	3	3	3	3	0
0	18	1	5	1	0	0	0	8	0	0	0	0	1	0	0	0	0	0	0	2	3	1	3	3	4	4	0	0	0	0	0	0	0	0	0	0	0	0
1	20	1	4	0	1	1	0	7	3	1	0	0	2	4	4	4	3	4	3	3	4	2	3	3	8	3	5	0	4	4	4	3	4	3	1	3	3	0
1	18	1	4	0	0	0	0	7	2	1	0	3	1	2	3	1	1	2	2	2	3	5	0	0	0	0	0	0	0	3	1	2	2	3	2	3	3	0
1	20	1	?	0	0	0	0	12	3	0	0	0	0	0	0	1	0	0	0	0	2	1	3	2	2	1	0	2	4	4	4	4	4	1	0	3	3	0
0	18	2	5	0	0	0	0	7	1	0	0	1	1	0	0	0	0	0	2	0	3	1	3	2	3	5	4	0	0	0	0	0	0	0	0	0	0	0
1	18	1	4	0	2	0	0	6	3	1	1	0	0	0	1	0	0	0	0	0	0	0	1	3	1	1	0	0	0	0	0	2	3	3	2	3	3	0
1	18	1	4	0	0	0	0	4	2	1	0	1	0	0	0	0	0	1	1	0	0	5	0	0	0	0	0	0	0	0	0	0	4	3	1	3	0	1
1	18	1	4	0	0	0	0	8	4	1	0	2	0	0	0	0	1	0	1	1	2	0	3	2	3	1	0	0	0	0	0	0	0	0	0	0	3	0
1	20	1	4	0	0	0	0	3	2	1	0	1	0	0	0	0	0	0	0	0	1	5	0	0	0	0	0	0	0	0	0	1	1	3	0	3	3	0
0	20	1	4	0	0	1	1	5	7	0	0	1	1	0	1	1	1	1	0	1	3	5	0	0	0	0	0	0	0	0	0	0	0	0	0	0	0	0
1	21	1	2	0	2	1	0	?	?	2	0	0	0	0	0	0	1	1	1	0	0	5	0	0	0	0	0	0	0	0	0	1	1	0	1	1	1	0
1	18	1	4	0	0	0	0	3	2	0	0	0	0	0	0	0	0	0	0	0	0	5	0	0	0	0	0	0	0	3	0	1	3	3	1	3	3	0
1	18	0	4	0	1	0	0	16	3	0	0	0	3	1	1	3	0	0	0	0	0	1	3	3	5	/	0	1	3	3	0	2	4	3	3	3	3	0
1	18	1	5	0	0	1	0	8	2	0	0	0	0	0	1	0	0	0	0	0	0	5	0	0	0	0	0	0	0	0	0	1	0	1	0	3	3	0
1	18	1	4	0	0	0	1	?	?	?	?	2	2	2	1	3	0	3	2	3	2	5	0	0	0	0	0	0	1	2	1	2	2	1	2	1	2	2
1	22	1	?	0	0	1	1	?	5	1	0	0	0	1	0	1	0	0	0	0	0	5	0	0	0	0	0	0	0	3	2	4	4	3	1	3	3	0
1	21	2	4	0	0	1	0	12	1	0	0	1	0	0	0	0	0	0	1	0	0	5	0	0	0	0	0	0	0	4	1	1	1	1	1	3	3	0
0	21	1	4	2	0	0	0	?	?	1	1	1	1	1	1	1	1	1	2	2	2	1	1	1	?	12	0	0	4	4	1	1	1	1	1	1	1	?
0	20	1	4	2	0	0	0	?	?	2	2	2	2	1	1	0	1	1	2	1	2	1	1	1	?	12	0	4	4	4	2	2	1	2	2	1	1	0
0	20	1	4	0	0	0	0	7	3	0	0	0	1	1	1	0	0	1	0	0	0	5	0	0	0	0	0	0	0	0	0	0	0	0	0	0	0	0
1	18	1	4	0	0	0	0	6	3	1	1	0	2	1	4	0	4	4	3	3	1	5	0	0	0	0	0	0	1	3	2	2	3	1	1	3	3	0
1	19	1	5	0	0	0	0	6	2	1	1	1	1	1	0	0	0	0	1	0	0	5	0	0	0	0	0	0	4	0	0	1	4	2	1	3	3	0
0	20	1	5	1	0	0	0	8	0	1	1	0	0	0	0	0	0	0	0	0	0	0	3	3	3	3	2	2	0	0	0	0	0	0	0	1	0	0
1	18	1	5	0	0	0	0	8	1	1	1	2	0	0	0	0	1	0	2	1	1	1	3	3	2	1	0	1	4	0	0	0	4	1	2	3	1	2
1	18	1	5	0	0	0	0	16	10	0	0	0	0	0	0	0	0	0	0	0	0	1	0?	1	3	1	0	0	0	3	4	0	3	3	2	3	3	0
0	19	1	4	2	1	0	0	?	?	2	2	2	1	1	3	2	1	1	2	2	2	5	0	0	0	0	0	0	0	0	0	0	0	0	3	1	1	0
0	18	2	4	0	0	0	0	9	0	0	0	0	0	0	0	0	0	0	0	0	0	5	0	0	0	0	0	0	0	0	0	0	0	0	0	0	0	0
0	20	1	5	0	0	0	1	5	1	1	1	2	0	0	0	0	0	0	0	1	0	4	2	1	1	0	0	3	0	0	0	0	0	0	0	0	0	0
1	19	1	4	0	0	2	1	10	5	0	0	0	0	0	0	0	0	0	2	1	0	5	0	0	0	0	0	0	2	2	0	0	4	0	0	3	0	0
1	18	0	4	0	0	0	0	6	3	0	0	0	0	0	0	0	0	0	0	1	1	5	0	0	0	0	0	0	0	0	0	2	2	2	0	3	2	0
1	25	1	4	0	0	1	1	5	5	2	2	1	1	0	1	0	0	0	1	1	2	5	0	0	0	0	0	0	0	4	0	0	4	3	3	2	3	0
0	22	1	4	0	0	0	0	3	2	0	0	0	0	0	0	0	0	0	0	0	0	5	0	0	0	0	0	0	0	0	0	0	0	0	0	0	0	0
0	19	1	6	0	0	0	1	7	5	1	1	0	0	0	0	0	0	0	4	2	4	5	0	0	0	0	0	0	0	0	0	0	0	0	0	0	0	0
1	18	1	4	0	1	0	0	5	2	0	0	0	0	0	1	0	0	0	0	0	0	5	0	0	0	0	0	0	2	2	1	0	4	3	3	3	3	0
1	19	1	4	0	0	1	0	5	2	1	0	2	2	1	0	0	0	1	0	0	0	5	0	0	0	0	0	0	0	4	0	1	4	3	2	3	3	0
0	20	1	4	1	0	1	0	12	3	1	0	1	1	1	0	0	0	1	0	1	0	5	0	0	0	0	0	0	0	0	0	0	0	0	0	0	0	0
0	20	1	4	2	0	0	0	9	3	1	0	0	0	0	0	0	0	0	0	0	0	0	3	3	8	40	1	1	0	0	0	0	0	0	0	0	0	0
1	21	1	4	1	1	1	0	?	2	0	0	2	0	0	0	0	0	0	0	2	0	5	0	0	3	0	0	0	2	1	0	2	4	3	1	3	3	0
1	18	1	5	0	0	0	0	6	3	0	0	0	0	0	0	0	0	0	0	0	1	5	0	0	0	0	0	0	0	1	0	1	4	2	1	3	2	0
1	20	1	3	0	2	1	0	/	6	2	1	2	2	1	2	1	2	2	1	2	3	5	0	0	0	0	0	0	0	0	0	0	2	3	0	3	2	0
0	20	1	5	2	0	0	0	5	2	0	1	0	0	1	1	1	0	0	0	0	0	5	0	0	0	0	0	0	0	0	0	0	0	0	0	0	0	0
1	20	1	5	3	2	0	0	8	5	1	0	3	0	0	2	0	0	0	1	0	2	5	0	0	0	0	0	0	0	0	0	4	0	2	2	2	3	0
1	20	1	5	1	0	0	0	10	2	0	0	0	1	0	0	0	0	0	1	0	0	5	0	0	0	0	0	0	1	0	0	2	2	3	2	2	1	0
1	21	1	5	3	0	0	0	8	5	1	0	0	1	1	1	0	0	0	0	1	1	1	3	3	4	1	0	0	0	1	0	1	2	3	0	3	3	0
1	21	3	5	3	0	1	0	10	5	1	0	1	1	1	0	0	0	0	1	0	0	5	0	0	0	0	0	0	0	1	0	2	3	3	2	3	3	0
0	20	1	6	2	0	0	0	5	8	0	0	0	0	0	0	0	0	0	1	1	0	5	0	0	0	0	0	0	0	0	0	0	0	0	0	0	0	0
0	22	1	5	2	0	1	0	9	3	1	0	1	0	0	1	2	0	0	0	0	0	1	?	?	?	1	0	0	0	0	0	0	0	0	0	0	0	0
1	22	1	5	3	0	0	0	6	7	1	0	0	0	1	0	0	0	0	1	0	1	5	0	0	0	0	0	0	0	0	0	0	0	0	0	0	0	0
1	20	1	5	3	1	1	0	6	5	0	0	0	1	0	0	0	0	0	0	1	2	5	0	0	0	0	0	0	0	0	0	1	2	3	3	2	3	0
1	19	1	1	0	1	0	1	9	3	2	2	2	3	4	1	0	0	0	4	0	2	5	0	0	0	0	0	0	4	3	0	4	4	3	2	3	3	0
1	18	2	0	0	2	1	0	6	3	1	0	0	0	0	2	0	0	0	2	3	3	5	0	0	0	0	0	0	1	0	0	1	4	2	1	3	3	0
1	18	1	1	0	0	0	0	8	4	1	0	0	0	0	0	0	1	0	1	0	1	5	0	0	0	0	0	0	2	4	0	1	4	3	2	3	3	0
1	18	2	1	0	1	1	1	10	4	2	1	1	2	3	1	0	0	3	1	1	4	5	0	0	0	0	0	0	0	4	0	1	4	3	2	3	3	0
1	18	1	1	0	0	1	0	9	2	0	0	0	0	0	0	0	0	0	0	0	1	5	0	0	0	0	0	0	2	1	1	4	4	3	2	3	3	0
1	20	1	1	2	1	1	0	10	2	0	0	0	0	0	0	0	0	0	0	0	0	5	0	0	0	0	0	0	1	0	1	4	4	3	2	3	3	0
1	18	1	1	0	0	0	0	5	3	0	0	0	1	1	0	0	0	0	0	0	1	5	0	0	0	0	0	0	3	1	0	1	4	2	0	3	3	0
1	19	1	1	0	1	1	1	7	2	1	0	0	1	0	0	0	0	0	2	1	3	5	0	0	0	0	0	0	2	3	3	3	3	3	2	3	3	0
0	18	1	1	0	0	0	0	14	4	1	1	2	0	0	0	0	0	0	0	0	0	5	0	0	0	0	0	0	0	0	0	0	0	0	0	0	0	0
1	19	1	1	2	0	1	0	10	3	0	0	0	0	0	0	0	0	0	0	0	0	5	0	0	0	0	0	0	0	3	1	3	3	3	1	3	3	0
1	18	1	1	0	0	0	0	3	2	0	0	0	1	3	0	0	0	1	1	1	1	5	0	0	0	0	0	0	0	0	0	0	4	0	0	3	3	0
1	21	1	5	3	0	0	0	12	0	1	0	0	0	0	0	0	1	0	2	0	0	5	0	0	0	0	0	0	2	2	0	3	3	3	3	3	3	0
1	19	1	1	0	1	1	0	7	7	4	2	4	4	4	4	4	0	2	1	2	4	5	0	0	0	0	0	0	0	0	0	0	1	0	0	3	1	0
1	19	1	5	1	0	0	0	?	?	0	0	0	0	4	0	0	0	0	2	0	0	5	0	0	0	0	0	0	2	1	0	2	2	3	3	3	3	0
1	23	1	1	0	0	1	0	12	6	3	0	2	1	1	0	0	0	0	1	2	2	5	0	0	0	0	0	0	1	0	0	1	0	2	1	3	3	0
0	18	1	1	0	1	0	1	8	5	4	4	4	4	4	2	4	0	3	4	4	4	5	0	0	0	0	0	0	0	0	0	0	0	0	0	0	0	0
1	18	1	1	0	2	1	0	7	6	3	2	2	2	2	2	0	1	1	1	1	1	1	2	3	1	1	0	0	2	4	0	0	4	3	0	3	3	0
0	18	1	1	0	0	1	0	8	2	3	3	1	1	0	2	3	2	0	3	1	3	5	0	0	0	0	0	0	0	0	0	0	0	0	0	0	0	0
1	20	1	1	0	0	0	0	8	4	1	0	1	1	0	0	0	1	0	1	0	1	5	0	0	0	0	0	0	3	3	0	1	3	3	2	3	2	0
1	18	2	1	0	0	0	0	5	2	0	0	2	0	0	0	0	1	0	0	0	0	5	0	0	0	0	0	0	2	2	0	0	3	1	2	2	2	0
1	18	2	1	0	0	0	0	4	5	1	0	0	1	1	0	0	0	0	2	0	1	5	0	0	0	0	0	0	1	2	0	1	3	3	2	3	3	0
0	19	1	1	0	0	1	1	6	2	1	0	1	0	0	0	0	0	1	1	0	1	5	0	0	0	0	0	0	0	0	0	0	0	0	0	0	0	0
1	18	1	1	0	0	0	0	16	6	3	3	2	3	4	2	0	3	3	4	4	1	5	0	0	0	0	0	0	2	2	0	1	2	2	2	3	3	0
0	20	2	3	0	0	0	0	6	2	0	0	2	1	0	0	0	0	0	1	0	3	1	3	3	10	2	0	0	0	0	0	0	0	0	0	0	0	0
0	18	3	3	0	0	1	0	5	4	0	0	1	0	0	0	0	0	0	0	0	0	5	0	0	0	0	0	0	0	0	0	0	0	0	0	0	0	0
1	18	1	3	0	0	0	0	3	5	4	2	0	3	1	0	0	0	0	0	0	0	5	0	0	0	0	0	0	0	0	0	0	0	0	0	0	0	0
1	?	2	1	2	0	1	1	13	5	0	0	1	0	0	0	0	1	1	1	0	1	5	0	0	0	0	0	0	0	1	0	3	3	2	1	2	1	0
0	21	1	3	0	0	1	0	5	2	0	0	0	1	1	1	0	0	0	0	0	0	1	3	2	1	0?	0	0	0	0	0	0	0	0	0	0	0	0
0	19	1	3	2	0	0	0	8	4	1	0	0	0	0	0	0	0	0	0	0	0	5	0	0	0	0	0	0	0	0	0	0	0	0	0	0	0	0
0	18	0	3	0	0	0	0	14	1	1	1	1	1	1	1	1	0	4	1	4	4	5	0	0	0	0	0	0	0	0	0	0	0	0	0	0	0	0
0	18	1	0	0	0	0	0	4	3	0	0	0	0	0	0	0	0	0	0	0	0	5	0	0	0	0	0	0	0	0	0	0	0	0	0	0	0	0
0	21	2	1	0	2	0	0	7	2	0	1	0	1	1	0	1	0	0	0	0	0	5	0	0	0	0	0	0	0	0	0	0	0	0	0	0	0	0
1	19	1	3	0	1	2	1	7	6	0	0	3	0	0	0	2	2	0	0	0	4	5	0	0	0	0	0	0	1	4	0	4	4	3	3	2	1	0
1	28	0	3	2	0	2	1	4	5	3	3	2	3	2	2	4	2	3	2	0	2	5	0	0	0	0	0	0	2	2	0	0	4	3	1	3	3	0
0	18	2	3	1	0	0	0	7	3	0	0	0	0	0	0	2	0	0	0	1	1	5	0	0	0	0	0	0	0	0	0	0	0	0	0	0	0	0
1	18	2	3	0	0	0	0	4	3	1	0	0	1	2	2	2	1	1	1	2	1	1	2	3	1	1	0	1	2	2	2	0	3	3	1	3	3	0
0	18	1	3	0	0	0	0	12	1	0	1	0	0	0	0	0	0	0	1	1	2	5	0	0	0	0	0	0	0	0	0	0	0	0	0	0	0	0
0	21	1	3	0	0	0	0	6	14	0	0	0	0	0	0	0	0	0	0	0	0	5	0	0	0	0	0	0	0	0	0	0	0	0	0	0	0	0
0	18	1	3	0	0	0	0	6	12	0	1	1	1	2	1	2	1	1	2	1	2	5	0	0	0	0	0	0	0	0	0	0	0	0	0	0	0	0
0	18	1	3	0	0	1	0	6	6	1	0	0	0	1	1	0	1	1	1	0	2	5	0	0	0	0	0	0	0	0	0	0	0	0	0	0	0	0
0	18	1	3	0	0	0	0	3	6	1	0	1	0	0	0	0	0	0	0	0	1	5	0	0	0	0	0	0	0	0	0	0	0	0	0	0	0	0
0	19	0	3	2	0	0	0	2	4	0	0	0	0	0	0	0	0	0	1	0	0	5	0	0	0	0	0	0	0	0	0	0	0	0	0	0	0	0
1	19	1	4	?	0	0	0	?	?	1	0	0	1	0	0	1	1	0	1	0	0	5	0	0	0	0	0	0	4	4	0	0	4	1	3	3	3	0
0	20	1	5	0	1	0	0	8	5	3	1	1	3	3	4	4	1	1	1	1	2	0	3	2	4	20	0	0	0	0	0	0	0	0	0	0	0	0
1	18	1	5	0	0	0	0	9	2	1	0	1	1	0	0	0	0	0	1	0	1	5	0	0	0	0	0	0	0	0	0	1	2	3	1	3	3	0
1	18	1	6	0	1	2	1	7	3	1	0	1	1	1	0	0	0	0	1	1	1	5	0	0	0	0	0	0	1	2	1	2	3	3	1	3	3	0
1	20	5	6	1	1	1	0	15	8	0	1	1	1	4	?	0	0	0	0	0	0	5	0	0	0	0	0	0	3	0	0	0	3	3	2	3	3	0
1	18	1	4	0	0	0	0	10	3	1	1	1	2	3	0	0	1	0	2	1	2	5	0	0	0	0	0	0	1	1	0	1	3	3	3	3	2	0
1	18	1	5	0	0	0	0	6	2	1	0	2	1	1	1	1	0	1	2	0	2	5	0	0	0	0	0	0	1	4	0	4	4	3	1	3	3	0
1	18	1	4	0	0	0	0	6	5	3	0	2	3	0	0	0	0	0	1	0	3	0	2	3	1	3	0	0	4	3	0	0	0	2	0	1	1	0
1	18	1	5	0	0	0	0	10	3	0	0	1	0	0	0	0	0	0	0	1	0	5	0	0	0	0	0	0	2	3	0	4	4	0	0	3	2	0
1	18	1	5	?	1	1	0	7	3	1	1	0	2	0	2	0	0	2	1	0	0	5	0	0	0	0	0	0	1	1	0	1	1	0	0	0	0	0
1	18	1	4	0	0	0	0	5	5	1	1	1	2	0	1	0	0	2	2	1	?	3	1	1	0	0	0	0	1	1	0	2	4	3	3	3	3	0
1	20	1	4	1	1	0	0	12	5	0	2	1	2	0	2	3	1	3	0	1	0	5	0	0	0	0	0	0	4	4	0	0	0	0	0	0	0	0
1	18	1	5	0	0	1	0	7	6	0	0	1	0	0	0	0	0	0	1	1	0	5	0	0	0	0	0	0	0	0	0	0	0	0	0	0	0	0
1	18	1	4	0	0	1	1	7	3	1	1	0	1	0	0	0	0	0	2	2	3	5	0	0	0	0	0	0	2	3	0	1	3	3	2	3	3	0
1	19	1	6	0	0	1	0	7	4	1	0	2	2	3	1	0	0	0	4	3	0	1	3	2	6	10	0	0	2	2	0	2	3	3	1	3	3	?
0	24	1	5	2	1	0	0	10	2	1	0	1	1	1	1	0	0	1	1	1	1	1	2	3	6	2	0	0	0	0	0	0	0	0	0	0	0	0
0	22	1	5	2	0	2	0	10	8	3	2	2	3	3	1	0	1	1	1	1	1	5	0	0	0	0	0	0	0	0	0	0	0	0	0	0	1	0
1	21	1	5	3	1	1	0	10	2	1	0	1	1	1	0	1	0	0	2	1	0	1	3	3	3	1	0	0	0	1	1	4	4	3	2	3	3	0
0	23	1	5	2	0	0	0	4	2	2	1	1	0	1	0	1	1	0	1	1	1	3	2	3	5	0	0	2	0	0	0	0	0	0	0	0	0	0
1	22	1	5	3	0	0	0	8	2	0	0	1	0	0	0	0	0	0	1	1	0	1	3	3	6	3	0	0	1	3	1	3	4	3	2	3	2	0
1	23	1	5	3	0	0	0	8	2	1	0	2	3	2	0	0	0	0	0	2	3	5	0	0	0	0	0	0	0	2	0	3	2	3	1	2	2	0
1	20	1	5	2	0	0	0	12	4	1	0	0	0	0	0	1	1	1	0	0	0	5	0	0	0	0	0	0	0	0	0	0	0	0	0	0	2	0
0	19	1	5	2	0	0	0	8	1	1	0	1	1	0	0	0	0	0	0	0	0	1	3	3	3	2	0	0	0	0	0	0	0	0	0	0	0	0
1	20	1	5	2	2	2	0	8	4	1	1	0	2	1	0	0	0	0	1	2	2	1	3	3	2	1	0	0	0	0	0	1	4	3	2	3	3	0
1	19	1	5	3	0	0	0	8	5	1	1	2	3	3	3	3	1	2	3	2	1	5	0	0	0	0	0	0	4	4	0	4	4	3	1	3	3	0
1	19	0	3	1	1	1	0	8	4	1	0	0	0	1	0	0	0	0	0	1	0	5	0	0	0	0	0	0	0	0	0	0	1	3	0	3	2	0
1	20	1	1	1	0	0	0	5	3	1	1	2	1	1	3	0	2	1	1	0	1	5	0	0	0	0	0	0	2	0	0	3	3	3	2	3	3	0
1	21	1	5	1	0	2	0	5	4	1	0	1	4	4	1	4	1	2	2	1	0	5	0	0	0	0	0	0	1	2	0	3	3	1	?	3	1	0
1	22	1	1	1	1	0	0	10	4	1	1	2	1	0	1	1	1	1	1	1	1	5	0	0	0	0	0	0	0	1	2	2	3	3	3	3	3	0
0	19	2	3	2	0	0	0	5	5	1	0	1	2	1	0	0	1	0	1	0	0	0	3	3	2	20	0	0	0	0	0	0	0	0	0	0	0	0
1	?	1	3	1	1	1	1	5	12	4	2	2	2	2	2	2	2	2	1	1	0	5	0	0	5	0	0	0	2	4	1	3	1	3	3	3	3	0
0	20	1	3	0	0	0	0	4	1	1	0	0	0	0	0	0	0	0	0	0	1	1	3	3	1	7	0	0	0	0	0	0	0	0	0	0	0	0
1	18	2	5	0	0	0	0	5	3	1	0	1	2	1	1	0	0	0	1	0	1	5	0	0	0	0	0	0	1	4	0	1	0	3	1	1	2	0
1	18	1	4	0	1	1	0	8	3	1	0	1	4	2	2	0	1	1	0	0	1	1	3	3	6	3	0	0	1	1	4	2	4	3	1	3	2	0
0	22	1	3	0	1	1	0	10	2	0	0	0	1	4	4	0	0	0	0	0	0	0	3	3	?	5	1	0	0	0	0	0	0	0	0	0	0	0
1	21	1	5	1	2	1	1	24	4	0	0	3	3	3	0	0	0	0	2	1	1	1	3	3	4	1	2	0	1	4	0	4	4	3	1	3	3	0
0	24	0	4	1	0	1	1	5	2	1	1	0	1	0	0	1	2	2	1	0	0	5	0	0	0	0	0	0	0	0	0	0	0	0	0	0	0	0
0	23	1	3	2	0	0	0	10	1	0	0	0	0	0	0	0	0	0	0	0	0	5	0	0	0	0	0	0	0	0	0	0	0	0	0	0	0	0
1	18	1	5	0	0	1	0	5	2	0	0	1	1	0	0	0	0	1	0	1	1	5	0	0	0	0	0	0	3	2	0	3	3	3	1	3	2	0
0	20	1	3	3	0	1	0	10	7	3	2	2	2	3	2	1	2	2	3	3	2	0	3	2	4	2	0	0	0	0	0	0	0	0	0	0	0	0
0	?	5	5	2	0	0	0	5	6	0	0	0	0	0	0	0	0	0	1	1	3	5	0	0	0	0	0	0	0	0	0	0	0	0	0	0	0	0
1	20	1	5	0	0	0	0	9	2	1	0	0	0	0	1	0	0	0	0	1	1	1	3	3	?	?	?	?	0	1	4	1	1	3	1	3	3	0
0	?	2	3	3	0	0	0	17	2	1	0	0	0	4	0	0	0	0	1	0	0	0	4	2	5	100	0	1	0	0	0	0	0	0	0	0	0	0
1	19	1	3	1	0	1	1	6	4	1	1	0	0	0	1	0	1	1	1	1	1	1	3	2	2	1	0	0	0	0	0	0	4	3	2	3	3	0
0	18	2	5	1	1	0	0	?	1	1	1	1	3	4	0	3	?	0	0	1	4	1	3	2	1	1	0	0	0	0	0	0	0	0	0	0	0	0
1	23	1	5	3	0	0	0	8	1	0	0	0	1	1	0	0	1	1	0	0	0	1	0	?	0	1	0	0	0	0	1	0	0	3	0	3	3	0
1	19	1	5	1	0	0	0	8	1	0	0	0	0	0	1	0	0	0	0	0	0	1	0	?	0	1	0	0	0	0	0	0	0	3	0	3	3	0
1	18	1	0	1	0	0	0	14	7	1	1	0	3	1	0	0	0	0	4	4	4	0	3	2	1	50	0	0	3	4	1	4	4	3	3	2	2	0
0	19	1	3	1	0	1	1	5	0	4	1	3	2	0	2	1	4	4	4	4	4	3	0	0	0	0	0	3	0	0	0	0	0	0	0	0	0	0
1	22	1	5	0	0	0	0	5	2	0	0	0	0	0	0	0	0	0	0	0	0	5	0	0	0	0	0	0	1	2	0	3	4	3	2	3	3	0
1	21	0	5	3	0	1	0	8	2	0	0	1	1	0	0	0	0	0	0	0	1	5	0	0	0	0	0	0	0	3	0	2	3	3	1	3	3	0
1	25	1	5	2	0	2	1	4	2	3	1	0	1	1	0	0	0	0	1	1	4	5	0	0	0	0	0	0	0	2	0	0	3	3	1	3	3	0
0	20	1	3	3	0	0	0	4	3	0	0	0	0	0	0	0	0	0	1	0	0	0	3	2	3	10	0	0	0	0	0	0	0	0	0	0	0	0
0	20	1	3	2	0	1	1	8	2	1	0	1	1	0	0	1	1	0	0	0	1	1	1	2	1	2	1	0	0	0	0	0	0	0	0	0	0	0
1	27	1	3	6	1	0	0	5	10	2	3	3	3	3	3	3	2	3	2	3	3	5	0	0	0	0	0	0	2	3	0	3	1	3	1	3	2	0
1	19	1	3	1	0	0	0	10	3	0	0	0	0	0	0	0	0	0	0	0	0	5	0	0	0	0	0	0	1	0	0	0	2	3	1	3	3	0
1	18	1	5	0	2	0	0	18	3	0	0	0	3	4	2	0	0	1	4	4	2	1	3	3	3	1	0	0	3	3	0	4	4	3	2	3	3	0
1	18	1	3	0	0	1	0	5	1	1	1	0	1	0	0	0	0	0	1	1	1	5	0	0	0	0	0	0	0	2	3	1	2	3	1	2	3	0
0	23	1	3	3	0	1	1	17	4	1	1	2	1	1	3	4	1	1	1	2	2	1	3	3	7	1	0	0	0	0	0	0	0	0	0	0	0	0
1	20	2	3	3	0	2	0	10	4	3	3	3	0	0	0	1	0	0	0	0	9	5	0	0	0	0	0	0	4	4	1	1	4	3	2	3	3	0
0	19	0	5	0	0	0	0	24	4	0	0	0	0	4	0	4	4	0	1	2	0	1	2	3	5	1	1	0	0	0	0	0	0	0	0	0	0	0
1	22	1	3	2	1	0	?	8	3	2	0	0	0	2	0	0	0	0	1	0	0	0	2	2	4	14	0	0	0	3	0	2	2	3	1	2	3	0
0	20	2	3	1	0	1	0	5	3	0	0	1	1	0	1	0	0	2	0	0	0	5	0	0	0	0	0	0	0	0	0	0	0	0	0	0	0	0
0	20	1	5	0	0	0	0	24	2	0	0	0	0	0	0	0	1	0	0	1	0	3	3	1	?	2	3	4	0	0	0	1	1	1	0	0	0	0
0	20	1	5	0	0	0	0	10	6	0	0	0	1	0	0	1	0	0	1	0	0	1	3	3	4	1	0	0	0	0	0	0	0	0	0	0	0	0
0	18	1	3	0	0	0	0	7	4	1	0	0	1	0	0	0	0	1	0	0	0	5	0	0	0	0	0	0	0	0	0	0	0	0	0	0	0	0
0	20	1	0	1	1	1	0	8	4	0	0	0	0	0	0	0	0	0	0	0	0	5	0	0	0	0	0	0	0	0	0	0	0	0	0	0	0	0
0	21	1	3	2	0	1	0	8	10	1	0	0	1	0	0	0	0	0	1	0	0	5	0	0	0	0	0	0	0	0	0	0	0	0	0	0	0	0
0	21	1	3	1	0	0	0	7	3	1	2	0	0	0	0	0	0	0	1	0	0	1	1	2	6	1	1	0	0	0	0	0	0	0	0	0	0	0
1	19	1	5	1	0	2	1	9	4	1	1	2	2	2	2	0	2	3	1	3	2	5	0	0	0	0	0	0	0	3	0	3	3	3	2	3	3	0
1	20	1	5	1	1	1	1	4	16	2	2	2	2	2	2	2	2	2	2	2	2	1	0	3	1	0	0	0	0	0	0	0	1	2	2	1	1	0
1	20	0	3	0	2	1	1	12	2	3	1	1	1	2	1	1	1	3	3	1	4	1	3	3	1	1	1	0	0	4	4	0	3	3	2	3	2	0
1	20	1	4	1	2	1	0	?	?	1	0	1	1	1	0	0	0	0	1	1	1	1	3	3	5	?	0	0	3	2	0	0	4	2	2	3	3	0
1	19	1	5	0	1	1	0	8	3	0	0	0	0	0	0	0	0	0	0	0	0	5	0	0	0	0	0	0	0	3	0	0	1	3	2	2	3	0
1	21	1	5	2	2	1	1	6	1	3	2	1	1	2	1	0	0	0	2	1	1	1	2	2	3	2	1	0	1	3	0	4	4	3	3	1	0	0
1	20	1	3	0	1	1	0	10	3	1	0	0	1	1	0	0	0	0	0	0	0	5	0	0	0	0	0	0	3	1	0	1	2	3	2	3	3	0
0	19	1	3	2	0	1	1	12	5	2	1	1	1	1	1	0	1	1	1	1	1	1	2	2	3	4	0	0	0	0	0	0	0	0	0	0	0	0
1	19	1	6	1	1	1	0	2	4	0	1	0	1	1	2	0	1	1	1	0	0	1	1	3	?	?	?	?	4	4	0	2	4	1	3	3	3	0
1	20	1	4	2	0	0	0	13	6	1	0	1	2	2	2	2	2	1	0	0	0	1	2	3	3	2	0	0	0	0	0	2	2	3	3	3	3	0
0	?	1	3	2	0	1	0	6	3	2	0	1	3	4	0	0	0	0	0	0	0	1	0	0	0	1	0	0	0	0	0	0	0	0	0	0	0	0
1	18	1	6	0	0	1	0	?	8	3	0	0	1	1	2	0	0	1	1	1	3	1	2	3	2	0	0	0	2	4	4	4	0	3	2	3	3	0
1	?	1	3	0	0	0	0	12	1	0	0	0	1	0	0	0	0	0	1	1	1	5	0	0	0	0	0	0	0	0	0	2	3	1	1	3	3	0
1	20	1	4	0	1	1	1	8	2	0	0	1	0	1	0	1	1	1	1	0	0	1	3	2	1	2	2	0	3	3	0	3	4	3	3	3	3	0
0	18	1	3	1	0	0	0	18	1	1	0	0	1	0	0	0	0	0	0	0	0	5	0	0	0	0	0	0	0	0	0	0	0	0	0	0	0	0
1	29	1	1	3	0	0	0	12	1	0	0	0	0	1	0	0	0	0	0	0	0	5	0	0	0	0	0	0	0	1	0	2	3	3	3	3	3	0
1	18	1	4	0	0	0	0	8	2	1	1	0	1	0	0	0	0	0	0	0	0	5	0	0	0	0	0	0	1	1	0	3	0	3	2	2	3	0
0	20	1	3	2	0	1	1	12	2	0	0	1	0	0	0	0	0	0	0	0	0	1	2	3	1	1	0	0	0	0	0	0	0	0	0	0	0	0
0	18	3	3	0	0	0	0	5	1	0	0	2	2	1	0	0	2	1	0	0	1	5	0	0	0	0	0	0	0	0	0	0	0	0	0	0	0	0
0	19	0	3	1	0	0	0	6	2	4	1	2	3	3	3	3	0	3	0	0	0	5	0	0	0	0	0	0	1	1	0	1	1	0	0	1	0	0
0	18	1	3	0	1	2	1	?	3	2	3	2	3	2	3	2	3	3	?	?	?	5	0	0	0	0	0	0	0	0	1	2	3	2	3	2	2	0
1	20	1	3	2	1	0	0	6	2	1	1	0	0	0	0	0	0	0	0	0	0	5	0	0	0	0	0	0	0	0	0	0	0	0	0	3	0	0
1	20	1	3	2	2	1	0	8	1	1	0	0	0	0	0	0	0	0	1	0	1	5	0	0	0	0	0	0	0	0	0	3	3	2	2	2	3	0
1	19	1	3	2	0	0	0	7	0	0	0	0	0	0	0	0	0	0	0	0	0	5	0	0	0	0	0	0	1	3	0	4	4	3	2	2	2	0
1	20	1	2	0	1	1	18	4	3	2	2	1	1	2	2	2	1	0	1	1	1	5	0	0	0	0	0	0	2	2	1	0	1	0	1	1	1	0
1	19	1	5	1	2	2	0	10	3	3	1	1	4	4	3	4	3	1	1	1	1	5	0	0	0	0	0	0	0	0	0	1	3	1	1	3	3	0
1	18	1	4	1	1	0	0	10	7	2	1	0	1	4	0	0	1	0	3	0	1	5	0	0	0	0	0	0	1	1	0	1	2	3	2	3	3	0
1	21	1	1	3	0	0	0	2	5	0	0	0	0	0	0	0	0	0	0	0	0	5	0	0	0	0	0	0	1	0	0	0	1	1	0	3	3	0
1	18	1	4	1	0	0	0	?	8	0	0	1	0	0	0	1	1	0	1	0	0	5	0	0	0	0	0	0	2	2	0	1	4	3	3	1	3	0
1	?	1	4	1	2	1	0	24	24	2	2	1	2	1	0	0	0	0	0	0	0	5	0	0	0	0	0	0	0	2	0	0	4	3	2	3	3	0
1	20	1	1	2	0	0	0	6	9	1	0	0	1	1	1	0	0	0	0	0	1	5	0	0	0	0	0	0	2	1	0	1	1	3	1	3	2	0
1	21	1	6	3	0	0	0	8	2	4	3	3	2	2	1	1	2	2	0	0	1	5	0	0	0	0	0	0	3	3	0	1	1	2	2	3	3	0
1	23	1	6	3	0	0	1	11	2	3	0	2	2	3	2	0	3	2	3	2	2	5	0	0	0	0	0	0	0	1	0	1	1	3	0	3	3	0
0	20	1	5	2	1	0	0	6	2	4	1	0	4	4	3	4	0	0	3	0	0	5	0	0	0	0	0	0	0	0	0	0	0	0	0	0	0	0
1	20	1	6	2	2	2	0	3	4	3	1	1	1	0	2	1	0	1	2	0	1	1	2	3	1	1	0	0	3	3	0	4	0	3	2	3	3	0
0	?	1	3	1	0	1	1	10	0	0	3	0	4	4	1	0	0	0	3	3	2	5	0	0	0	0	0	0	0	0	0	0	0	0	0	0	0	0
0	24	1	6	2	0	0	0	4	3	3	1	2	1	1	1	3	1	1	2	2	2	5	0	0	0	0	0	0	0	0	0	0	0	0	0	0	0	0
1	20	3	6	2	0	0	0	7	3	2	1	1	0	0	0	0	0	0	1	0	0	5	0	0	0	0	0	0	1	3	0	2	3	3	2	2	2	0
1	21	2	4	2	1	1	0	8	3	1	1	0	1	0	1	0	0	1	0	0	1	1	1	3	3	1	0	0	2	3	0	3	3	3	2	3	3	0
0	22	1	6	3	0	0	0	17	2	1	1	0	1	4	0	0	0	0	2	0	0	1	1	3	1	2	0	0	2	0	0	0	0	2	1	1	0	0
0	24	1	5	2	0	0	0	6	2	0	0	1	0	0	0	0	0	0	0	0	0	0	2	2	6	24	0	0	0	0	0	0	0	0	0	0	0	0
1	23	1	1	0	1	0	0	13	5	0	0	0	0	1	1	0	0	0	1	1	1	5	0	0	0	0	0	0	0	0	0	0	2	0	1	3	3	0
1	18	1	4	1	0	1	1	7	8	0	0	0	1	0	0	1	1	1	1	0	1	5	0	0	0	0	0	0	0	1	0	2	2	3	?	3	3	0
1	18	1	3	0	1	0	0	?	2	0	0	0	0	0	0	0	0	0	0	0	0	5	0	0	0	0	0	0	0	4	0	1	4	3	3	3	3	0
1	18	1	3	0	0	0	0	?	2	0	0	0	0	0	0	0	0	0	0	0	0	5	0	0	0	0	0	0	1	4	0	1	4	3	3	3	2	0
1	?	1	4	0	0	0	0	8	2	0	0	0	0	1	0	0	0	0	0	0	0	5	0	0	0	0	0	0	1	0	0	0	1	3	0	3	3	0
1	19	0	4	0	0	0	0	4	8	4	0	2	0	0	0	0	0	0	0	1	0	5	0	0	0	0	0	0	0	4	0	2	4	3	3	3	3	0
1	19	1	4	1	1	2	0	10	6	0	1	0	1	1	0	0	0	0	1	1	1	5	0	0	0	0	0	0	2	2	0	0	4	0	0	3	3	0
1	22	0	5	2	0	1	0	4	4	1	0	0	0	0	1	1	0	0	0	0	0	5	0	0	0	0	0	0	0	0	0	0	1	1	0	1	1	0
1	19	1	5	2	0	1	1	8	10	1	0	0	0	0	0	0	0	0	0	0	0	5	0	0	0	0	0	0	0	1	0	1	2	1	2	3	3	0
1	?	1	0	3	2	0	0	?	?	0	2	0	2	0	3	0	0	3	0	0	0	2	2	2	?	?	?	?	0	1	4	4	3	3	3	3	3	0
1	?	1	3	1	0	0	0	8	4	1	1	2	3	3	1	0	1	0	2	1	3	5	0	0	0	0	0	0	0	0	1	0	0	0	0	0	0	0
0	21	1	3	1	1	0	1	5	6	2	2	3	2	2	2	3	4	2	0	0	2	4	2	1	0	0	0	1	4	4	2	2	3	2	2	1	1	1
1	22	1	5	0	1	1	1	11	2	3	2	4	4	3	3	2	2	3	3	3	2	1	1	3	1	2	0	0	4	4	3	2	4	3	3	3	3	0
1	?	1	4	1	0	0	0	9	0	0	0	0	0	0	1	0	0	0	0	0	0	5	0	0	0	0	0	0	1	1	0	3	3	3	3	3	0	0
1	20	5	6	1	1	1	0	15	8	1	0	1	0	0	0	0	0	0	0	0	0	5	0	0	0	0	0	0	2	0	0	0	3	3	3	3	3	0
1	?	1	4	1	0	1	0	15	8	1	0	0	0	0	0	0	0	0	0	0	0	5	0	0	0	0	0	0	3	2	0	0	4	3	3	3	3	0
1	19	1	3	1	0	0	0	?	?	1	0	1	0	2	2	2	2	3	0	1	0	5	0	0	0	0	0	0	4	4	0	2	4	3	3	3	2	0
1	21	5	6	1	0	0	0	10	2	1	3	2	2	4	0	0	0	0	4	2	4	5	0	0	0	0	0	0	1	4	0	4	3	3	2	1	1	0
1	19	1	3	0	0	0	0	8	3	0	0	1	1	0	0	0	0	0	1	1	1	5	0	0	0	0	0	0	3	0	0	0	4	3	2	0	0	0
0	18	1	?	0	0	1	0	?	?	3	1	2	4	2	1	2	2	2	4	1	1	4	0	1	0	0	0	0	1	3	2	1	3	2	0	0	1	3
1	23	1	3	3	0	0	1	10	0	4	0	0	1	4	0	0	0	0	0	0	0	1	3	3	7	1	0	0	3	3	1	3	3	3	3	2	2	0
0	21	0	3	3	0	0	0	8	2	0	0	1	1	1	0	0	0	0	2	0	1	1	3	3	2	1	0	0	0	0	0	0	0	0	0	0	0	0
1	18	2	6	0	2	1	0	7	2	1	0	3	4	4	0	0	0	0	3	1	1	5	0	0	0	0	0	0	4	4	0	0	4	3	3	3	3	0
1	19	0	6	0	0	2	0	7	2	0	0	3	1	0	0	0	0	0	2	1	0	5	0	0	0	0	0	0	2	2	0	2	4	3	2	3	3	0
0	18	1	6	0	0	1	0	7	2	0	0	3	0	0	0	1	0	0	1	1	1	5	0	0	0	0	0	0	0	0	0	0	0	0	0	0	0	0
1	20	1	5	1	0	0	0	7	4	4	1	1	0	1	1	4	2	1	2	1	1	1	3	2	6	2	0	0	0	0	0	4	4	3	0	3	3	0
0	21	2	3	2	0	0	0	7	3	0	0	1	0	0	0	0	0	0	1	0	0	0	3	3	6	100	100	0	0	0	0	0	0	0	0	0	0	0
0	21	2	3	2	0	0	0	11	2	2	2	2	3	4	2	4	0	2	2	1	3	1	3	3	3	1	0	0	0	0	0	0	0	0	0	0	0	0
0	20	1	3	2	0	0	0	10	3	1	0	0	0	0	0	1	2	3	2	1	1	1	1	3	4	5	0	0	0	0	0	0	0	0	0	0	0	0
0	19	1	5	2	0	1	0	7	3	4	0	3	4	0	1	3	3	3	2	1	3	1	1	2	2	1	0	0	0	0	0	0	0	0	0	0	0	0
0	19	0	5	2	0	1	0	7	2	2	1	1	0	0	0	0	0	0	2	1	0	2	3	3	9	0	200	0	0	0	0	0	0	0	0	0	0	0
1	19	1	4	1	0	0	0	14	0	2	1	0	4	3	4	3	2	2	2	2	2	1	0	0	0	0	0	0	0	0	0	2	4	2	0	3	3	0
0	19	1	3	1	2	1	0	5	4	0	0	0	0	0	0	0	0	0	0	0	0	5	0	0	0	0	0	0	0	0	0	0	0	0	0	0	0	0
0	21	1	3	0	0	0	0	?	4	1	1	0	0	0	0	0	0	0	0	0	0	5	0	0	0	0	0	0	0	0	0	1	0	0	1	2	2	0
0	21	1	4	1	0	0	0	10	5	2	1	1	1	1	1	1	1	1	1	1	1	5	0	0	0	0	0	0	0	0	0	0	0	0	0	0	0	0
0	18	1	3	0	0	0	0	2	4	0	0	0	0	0	0	0	0	0	0	0	0	1	2	3	2	1	0	0	0	0	0	0	0	0	0	0	0	0
1	19	1	5	2	0	1	0	7	0	3	3	1	2	2	2	2	2	1	1	1	1	5	0	0	0	0	0	0	0	0	1	1	2	2	0	1	1	0
1	19	1	5	0	1	0	1	12	8	1	1	0	4	4	3	0	1	1	4	4	2	5	0	0	0	0	0	0	1	1	1	3	1	2	2	3	3	0
1	20	2	4	1	1	1	0	8	5	1	0	1	2	2	0	0	1	1	2	2	1	5	0	0	0	0	0	0	2	2	1	1	2	3	1	3	2	0
